# Supplementary material for: Three New Mitochondrial Genomes of Neritidae (Gastropoda, Neritimorpha) From China and Insights Into Their Phylogenetic Position
Source: Ecol Evol. 2026 Jul 2;16(7):e73888. doi: 10.1002/ece3.73888 (PMC13327798; doi:10.1002/ece3.73888)
Supplement: Supplementary file 1 — Table S1: Original and TrimAl lengths of 13 PCGs, 2 rRNAs, and 13 PCGsAA sequences. Table S2: Best partitioning schemes and models based on different datasets for maximum likelihood and Bayesian inference analysis. Table S3: The Blast results of mtgenome, COX1 and 16S (Top 10 blast results are shown). Table S4: Codon numbers and relative synonymous codon usage (RSCU) of 13 PCGs in three mitogenomes. [file ECE3-16-e73888-s001.xlsx]

## Sheet: TableS1
Table S1 Original and TrimAl lengths of 13 PCGs, 2 rRNAs, and 13 PCGsAA sequences
Gene	Original length (bp)		TrimAl length (bp)		Percentage (%)
	DNA	AA	DNA	AA	DNA	AA
mitogenomes dataset
ATP6	699	233	690	230	0.987124	0.987124
ATP8	177	59	144	48	0.813559	0.813559
COX1	1545	515	1332	444	0.862136	0.862136
COX2	693	231	684	228	0.987013	0.987013
COX3	777	259	285	95	0.366795	0.366795
CYTB	1143	381	1134	378	0.992126	0.992126
ND1	933	311	900	300	0.96463	0.96463
ND2	1155	385	1071	357	0.927273	0.927273
ND3	357	119	345	115	0.966387	0.966387
ND4	1383	461	1356	452	0.980477	0.980477
ND4L	300	100	291	97	0.97	0.97
ND5	1752	584	1704	568	0.972603	0.972603
ND6	531	177	489	163	0.920904	0.920904
12S	938	/	849	/	0.905117	/
16S	1481	/	1269	/	0.856853	/
mitogenomes + RNA dataset
ATP6	699	/	696	/	0.995708	/
ATP8	177	/	128	/	0.723164	/
COX1	1545	/	1518	/	0.982524	/
COX2	693	/	682	/	0.984127	/
COX3	777	/	770	/	0.990991	/
CYTB	1143	/	1137	/	0.994751	/
ND1	933	/	930	/	0.996785	/
ND2	1155	/	1101	/	0.953247	/
ND3	357	/	350	/	0.980392	/
ND4	1383	/	1346	/	0.973247	/
ND4L	300	/	294	/	0.98	/
ND5	1752	/	1677	/	0.957192	/
ND6	531	/	500	/	0.94162	/

## Sheet: TableS2
Table S2 Best partitioning schemes and models based on different datasets for maximum likelihood and Bayesian inference analysis
Dataset		Subset	Subset partitions	Best model
mitogenomes dataset	13pcgs12-2r_bi	P1	atp6_codonA	GTR+F+I+G4
	13pcgs12-2r_bi	P2	atp6_codonB	GTR+F+G4
	13pcgs12-2r_bi	P3	atp8_codonA	HKY+F+G4
	13pcgs12-2r_bi	P4	atp8_codonB	HKY+F+G4
	13pcgs12-2r_bi	P5	cox1_codonA	GTR+F+G4
	13pcgs12-2r_bi	P6	cox1_codonB	GTR+F+I+G4
	13pcgs12-2r_bi	P7	cox2_codonA	GTR+F+I+G4
	13pcgs12-2r_bi	P8	cox2_codonB	GTR+F+G4
	13pcgs12-2r_bi	P9	cox3_codonA	HKY+F+I+G4
	13pcgs12-2r_bi	P10	cox3_codonB	GTR+F+I+G4
	13pcgs12-2r_bi	P11	cytb_codonA	GTR+F+I+G4
	13pcgs12-2r_bi	P12	cytb_codonB	GTR+F+I+G4
	13pcgs12-2r_bi	P13	nad1_codonA	GTR+F+G4
	13pcgs12-2r_bi	P14	nad1_codonB	GTR+F+I+G4
	13pcgs12-2r_bi	P15	nad2_codonA; nad3_codonA	GTR+F+G4
	13pcgs12-2r_bi	P16	nad2_codonB	GTR+F+G4
	13pcgs12-2r_bi	P17	nad3_codonB	GTR+F+I+G4
	13pcgs12-2r_bi	P18	nad4L_codonA	GTR+F+I+G4
	13pcgs12-2r_bi	P19	nad4L_codonB	GTR+F+G4
	13pcgs12-2r_bi	P20	nad4_codonA	GTR+F+I+G4
	13pcgs12-2r_bi	P21	nad4_codonB	GTR+F+I+G4
	13pcgs12-2r_bi	P22	nad5_codonA	GTR+F+I+G4
	13pcgs12-2r_bi	P23	nad5_codonB	GTR+F+I+G4
	13pcgs12-2r_bi	P24	nad6_codonA	GTR+F+G4
	13pcgs12-2r_bi	P25	nad6_codonB	GTR+F+G4
	13pcgs12-2r_bi	P26	rrnL; mafft; trimAl	GTR+F+I+G4
	13pcgs12-2r_bi	P27	rrnS; mafft; trimAl	GTR+F+G4
	13pcgs12-2r_ml	P1	atp6_codonA	TN+F+G4
	13pcgs12-2r_ml	P2	atp6_codonB	TVM+F+G4
	13pcgs12-2r_ml	P3	atp8_codonA	HKY+F+G4
	13pcgs12-2r_ml	P4	atp8_codonB	HKY+F+G4
	13pcgs12-2r_ml	P5	cox1_codonA; cox2_codonA	TIM+F+I+R2
	13pcgs12-2r_ml	P6	cox1_codonB	TVM+F+R3
	13pcgs12-2r_ml	P7	cox2_codonB	TPM3u+F+G4
	13pcgs12-2r_ml	P8	cox3_codonA	HKY+F+G4
	13pcgs12-2r_ml	P9	cox3_codonB	TVM+F+R3
	13pcgs12-2r_ml	P10	cytb_codonA	TIM2+I+G4
	13pcgs12-2r_ml	P11	cytb_codonB	TVM+F+R2
	13pcgs12-2r_ml	P12	nad1_codonA	TIM3+F+G4
	13pcgs12-2r_ml	P13	nad1_codonB	TVM+F+R2
	13pcgs12-2r_ml	P14	nad2_codonA	TIM3+F+G4
	13pcgs12-2r_ml	P15	nad2_codonB	TVM+F+R3
	13pcgs12-2r_ml	P16	nad3_codonA	TN+F+G4
	13pcgs12-2r_ml	P17	nad3_codonB	TVM+F+I+R2
	13pcgs12-2r_ml	P18	nad4L_codonA	TN+F+G4
	13pcgs12-2r_ml	P19	nad4L_codonB	TPM3u+F+G4
	13pcgs12-2r_ml	P20	nad4_codonA	GTR+F+I+R3
	13pcgs12-2r_ml	P21	nad4_codonB	GTR+F+R3
	13pcgs12-2r_ml	P22	nad5_codonA	TN+F+I+R3
	13pcgs12-2r_ml	P23	nad5_codonB	TVM+F+R3
	13pcgs12-2r_ml	P24	nad6_codonA	TN+F+G4
	13pcgs12-2r_ml	P25	nad6_codonB	TPM3u+F+I+R2
	13pcgs12-2r_ml	P26	rrnL; mafft; trimAl	GTR+F+I+R4
	13pcgs12-2r_ml	P27	rrnS; mafft; trimAl	TIM2+F+I+R3
	13pcgs12_bi	P1	atp6_codonA	GTR+F+I+G4
	13pcgs12_bi	P2	atp6_codonB	GTR+F+G4
	13pcgs12_bi	P3	atp8_codonA	HKY+F+G4
	13pcgs12_bi	P4	atp8_codonB; cox3_codonB; nad4_codonB	GTR+F+I+G4
	13pcgs12_bi	P5	cox1_codonA	GTR+F+G4
	13pcgs12_bi	P6	cox1_codonB	GTR+F+I+G4
	13pcgs12_bi	P7	cox2_codonA	GTR+F+I+G4
	13pcgs12_bi	P8	cox2_codonB; cytb_codonB	GTR+F+I+G4
	13pcgs12_bi	P9	cox3_codonA	HKY+F+I+G4
	13pcgs12_bi	P10	cytb_codonA	GTR+F+I+G4
	13pcgs12_bi	P11	nad1_codonA	GTR+F+G4
	13pcgs12_bi	P12	nad1_codonB	GTR+F+I+G4
	13pcgs12_bi	P13	nad2_codonA	GTR+F+G4
	13pcgs12_bi	P14	nad2_codonB	GTR+F+G4
	13pcgs12_bi	P15	nad3_codonA	GTR+F+G4
	13pcgs12_bi	P16	nad3_codonB	GTR+F+I+G4
	13pcgs12_bi	P17	nad4L_codonA	GTR+F+G4
	13pcgs12_bi	P18	nad4L_codonB	GTR+F+G4
	13pcgs12_bi	P19	nad4_codonA	GTR+F+I+G4
	13pcgs12_bi	P20	nad5_codonA	GTR+F+I+G4
	13pcgs12_bi	P21	nad5_codonB	GTR+F+I+G4
	13pcgs12_bi	P22	nad6_codonA	GTR+F+G4
	13pcgs12_bi	P23	nad6_codonB	GTR+F+G4
	13pcgs12_ml	P1	atp6_codonA	TN+F+I+G4
	13pcgs12_ml	P2	atp6_codonB	TVM+F+G4
	13pcgs12_ml	P3	atp8_codonA	HKY+F+G4
	13pcgs12_ml	P4	atp8_codonB	HKY+F+G4
	13pcgs12_ml	P5	cox1_codonA; cox2_codonA	TIM3+F+I+R2
	13pcgs12_ml	P6	cox1_codonB	TVM+F+R3
	13pcgs12_ml	P7	cox2_codonB	TPM3u+F+G4
	13pcgs12_ml	P8	cox3_codonA	HKY+F+G4
	13pcgs12_ml	P9	cox3_codonB	K3Pu+I+R2
	13pcgs12_ml	P10	cytb_codonA	TIM2+I+G4
	13pcgs12_ml	P11	cytb_codonB	TVM+F+G4
	13pcgs12_ml	P12	nad1_codonA	TIM3+F+G4
	13pcgs12_ml	P13	nad1_codonB	TVM+F+R2
	13pcgs12_ml	P14	nad2_codonA	TIM3+F+G4
	13pcgs12_ml	P15	nad2_codonB	TVM+F+I+R2
	13pcgs12_ml	P16	nad3_codonA	TN+F+G4
	13pcgs12_ml	P17	nad3_codonB	TVM+F+I+R2
	13pcgs12_ml	P18	nad4L_codonA	TN+F+I+G4
	13pcgs12_ml	P19	nad4L_codonB	TPM3u+F+G4
	13pcgs12_ml	P20	nad4_codonA	GTR+F+G4
	13pcgs12_ml	P21	nad4_codonB	GTR+F+I+R2
	13pcgs12_ml	P22	nad5_codonA	TN+F+I+R3
	13pcgs12_ml	P23	nad5_codonB	TVM+F+I+R2
	13pcgs12_ml	P24	nad6_codonA	TN+F+G4
	13pcgs12_ml	P25	nad6_codonB	TPM3u+F+I+R2
	13pcgs123-2r-np_bi	P1	atp6	GTR+F+G4
	13pcgs123-2r-np_bi	P2	atp8	HKY+F+G4
	13pcgs123-2r-np_bi	P3	cox1	GTR+F+G4
	13pcgs123-2r-np_bi	P4	cox2	HKY+F+G4
	13pcgs123-2r-np_bi	P5	cox3	GTR+F+G4
	13pcgs123-2r-np_bi	P6	cytb	GTR+F+G4
	13pcgs123-2r-np_bi	P7	nad1	GTR+F+G4
	13pcgs123-2r-np_bi	P8	nad2	GTR+F+G4
	13pcgs123-2r-np_bi	P9	nad3	GTR+F+I+G4
	13pcgs123-2r-np_bi	P10	nad4L_nad6	GTR+F+I+G4
	13pcgs123-2r-np_bi	P11	nad4	HKY+F+I+G4
	13pcgs123-2r-np_bi	P12	nad5	GTR+F+G4
	13pcgs123-2r-np_bi	P13	rrnL; mafft; trimAl	GTR+F+I+G4
	13pcgs123-2r-np_bi	P14	rrnS; mafft; trimAl	GTR+F+G4
	13pcgs123-2r-np_ml	P1	atp6	TIM+F+R4
	13pcgs123-2r-np_ml	P2	atp8	HKY+F+G4
	13pcgs123-2r-np_ml	P3	cox1	GTR+F+I+R3
	13pcgs123-2r-np_ml	P4	cox2	HKY+F+I+R3
	13pcgs123-2r-np_ml	P5	cox3	K3Pu+F+I+R3
	13pcgs123-2r-np_ml	P6	cytb	TIM2+F+I+R3
	13pcgs123-2r-np_ml	P7	nad1	TN+F+R4
	13pcgs123-2r-np_ml	P8	nad2	TIM3+F+R4
	13pcgs123-2r-np_ml	P9	nad3	HKY+F+I+R3
	13pcgs123-2r-np_ml	P10	nad4L_nad5_nad6	TIM3+F+I+R3
	13pcgs123-2r-np_ml	P11	nad4	HKY+F+R4
	13pcgs123-2r-np_ml	P12	rrnL; mafft; trimAl	GTR+F+R4
	13pcgs123-2r-np_ml	P13	rrnS; mafft; trimAl	TIM2+F+I+R3
	13pcgs123-2r_bi	P1	atp6_codon1	GTR+F+I+G4
	13pcgs123-2r_bi	P2	atp6_codon2	GTR+F+I
	13pcgs123-2r_bi	P3	atp6_codon3; cox1_codon3	GTR+F+I+G4
	13pcgs123-2r_bi	P4	atp8_codon1	HKY+F+G4
	13pcgs123-2r_bi	P5	atp8_codon2	HKY+F+G4
	13pcgs123-2r_bi	P6	atp8_codon3	HKY+F+I+G4
	13pcgs123-2r_bi	P7	cox1_codon1	GTR+F+I+G4
	13pcgs123-2r_bi	P8	cox1_codon2	GTR+F+I+G4
	13pcgs123-2r_bi	P9	cox2_codon1	GTR+F+I+G4
	13pcgs123-2r_bi	P10	cox2_codon2	GTR+F+G4
	13pcgs123-2r_bi	P11	cox2_codon3	GTR+F+I+G4
	13pcgs123-2r_bi	P12	cox3_codon1	HKY+F+G4
	13pcgs123-2r_bi	P13	cox3_codon2	GTR+F+I+G4
	13pcgs123-2r_bi	P14	cox3_codon3	HKY+F+ASC+G4
	13pcgs123-2r_bi	P15	cytb_codon1	GTR+F+I+G4
	13pcgs123-2r_bi	P16	cytb_codon2	GTR+F+G4
	13pcgs123-2r_bi	P17	cytb_codon3	HKY+F+I+G4
	13pcgs123-2r_bi	P18	nad1_codon1	GTR+F+I+G4
	13pcgs123-2r_bi	P19	nad1_codon2	GTR+F+G4
	13pcgs123-2r_bi	P20	nad1_codon3	GTR+F+I+G4
	13pcgs123-2r_bi	P21	nad2_codon1	GTR+F+I+G4
	13pcgs123-2r_bi	P22	nad2_codon2	GTR+F+G4
	13pcgs123-2r_bi	P23	nad2_codon3	GTR+F+I+G4
	13pcgs123-2r_bi	P24	nad3_codon1	GTR+F+G4
	13pcgs123-2r_bi	P25	nad3_codon2	GTR+F+G4
	13pcgs123-2r_bi	P26	nad3_codon3	HKY+F+ASC+G4
	13pcgs123-2r_bi	P27	nad4L_codon1	GTR+F+I+G4
	13pcgs123-2r_bi	P28	nad4L_codon2	GTR+F+I
	13pcgs123-2r_bi	P29	nad4L_codon3	GTR+F+I+G4
	13pcgs123-2r_bi	P30	nad4_codon1	GTR+F+G4
	13pcgs123-2r_bi	P31	nad4_codon2	GTR+F+I+G4
	13pcgs123-2r_bi	P32	nad4_codon3	GTR+F+I+G4
	13pcgs123-2r_bi	P33	nad5_codon1	GTR+F+I+G4
	13pcgs123-2r_bi	P34	nad5_codon2	GTR+F+I+G4
	13pcgs123-2r_bi	P35	nad5_codon3	GTR+F+I+G4
	13pcgs123-2r_bi	P36	nad6_codon1	GTR+F+G4
	13pcgs123-2r_bi	P37	nad6_codon2	GTR+F+G4
	13pcgs123-2r_bi	P38	nad6_codon3	GTR+F+I+G4
	13pcgs123-2r_bi	P39	rrnL; mafft; trimAl	GTR+F+I+G4
	13pcgs123-2r_bi	P40	rrnS; mafft; trimAl	GTR+F+G4
	13pcgs123-2r_ml	P1	atp6_codon1	TN+F+I+R2
	13pcgs123-2r_ml	P2	atp6_codon2; atp8_codon2; cox3_codon2; nad2_codon2; nad3_codon2; nad4_codon2; nad5_codon2; nad6_codon2	TVM+F+R3
	13pcgs123-2r_ml	P3	atp6_codon3	TN+F+R3
	13pcgs123-2r_ml	P4	atp8_codon1	HKY+F+G4
	13pcgs123-2r_ml	P5	atp8_codon3	TN+F+G4
	13pcgs123-2r_ml	P6	cox1_codon1	TN+F+I+R2
	13pcgs123-2r_ml	P7	cox1_codon2	TVM+F+R3
	13pcgs123-2r_ml	P8	cox1_codon3	TN+F+R3
	13pcgs123-2r_ml	P9	cox2_codon1	TN+F+I+G4
	13pcgs123-2r_ml	P10	cox2_codon2; cytb_codon2; nad1_codon2; nad4L_codon2	TVM+F+G4
	13pcgs123-2r_ml	P11	cox2_codon3	TN+F+R3
	13pcgs123-2r_ml	P12	cox3_codon1	TPM2u+F+G4
	13pcgs123-2r_ml	P13	cox3_codon3	TPM2u+F+ASC+R2
	13pcgs123-2r_ml	P14	cytb_codon1	TIM2e+I+G4
	13pcgs123-2r_ml	P15	cytb_codon3	TN+F+I+R3
	13pcgs123-2r_ml	P16	nad1_codon1	GTR+F+I+G4
	13pcgs123-2r_ml	P17	nad1_codon3	TIM+F+I+R3
	13pcgs123-2r_ml	P18	nad2_codon1	TIM3+F+G4
	13pcgs123-2r_ml	P19	nad2_codon3	TN+F+R3
	13pcgs123-2r_ml	P20	nad3_codon1	TN+F+G4
	13pcgs123-2r_ml	P21	nad3_codon3	TN+F+ASC+R2
	13pcgs123-2r_ml	P22	nad4L_codon1	TN+F+I+G4
	13pcgs123-2r_ml	P23	nad4L_codon3	TN+F+I+G4
	13pcgs123-2r_ml	P24	nad4_codon1	GTR+F+R3
	13pcgs123-2r_ml	P25	nad4_codon3	TIM2+F+I+R2
	13pcgs123-2r_ml	P26	nad5_codon1	TIM2+F+I+R3
	13pcgs123-2r_ml	P27	nad5_codon3	TN+F+I+R3
	13pcgs123-2r_ml	P28	nad6_codon1	TN+F+I+R2
	13pcgs123-2r_ml	P29	nad6_codon3	TIM3+F+I+R2
	13pcgs123-2r_ml	P30	rrnL; mafft; trimAl	GTR+F+R4
	13pcgs123-2r_ml	P31	rrnS; mafft; trimAl	TIM2+F+I+R3
	13pcgs123-np_bi	P1	atp6	GTR+F+G4
	13pcgs123-np_bi	P2	atp8	HKY+F+G4
	13pcgs123-np_bi	P3	cox1	GTR+F+G4
	13pcgs123-np_bi	P4	cox2	HKY+F+G4
	13pcgs123-np_bi	P5	cox3	GTR+F+G4
	13pcgs123-np_bi	P6	cytb	GTR+F+G4
	13pcgs123-np_bi	P7	nad1_nad4L	GTR+F+G4
	13pcgs123-np_bi	P8	nad2	GTR+F+G4
	13pcgs123-np_bi	P9	nad3	GTR+F+I+G4
	13pcgs123-np_bi	P10	nad4	GTR+F+G4
	13pcgs123-np_bi	P11	nad5	GTR+F+I+G4
	13pcgs123-np_bi	P12	nad6	GTR+F+G4
	13pcgs123-np_ml	P1	atp6	TIM+F+R4
	13pcgs123-np_ml	P2	atp8	HKY+F+G4
	13pcgs123-np_ml	P3	cox1	GTR+F+I+R3
	13pcgs123-np_ml	P4	cox2	HKY+F+G4
	13pcgs123-np_ml	P5	cox3	K3Pu+F+I+R3
	13pcgs123-np_ml	P6	cytb	TIM2+F+I+R3
	13pcgs123-np_ml	P7	nad1	TN+F+R4
	13pcgs123-np_ml	P8	nad2	TIM3+F+R4
	13pcgs123-np_ml	P9	nad3	HKY+F+I+R3
	13pcgs123-np_ml	P10	nad4L_nad5_nad6	TIM3+F+I+R3
	13pcgs123-np_ml	P11	nad4	HKY+F+R4
	13pcgs123_bi	P1	atp6_codon1	GTR+F+I+G4
	13pcgs123_bi	P2	atp6_codon2	GTR+F+I
	13pcgs123_bi	P3	atp6_codon3	GTR+F+I+G4
	13pcgs123_bi	P4	atp8_codon1	HKY+F+G4
	13pcgs123_bi	P5	atp8_codon2	HKY+F+G4
	13pcgs123_bi	P6	atp8_codon3	HKY+F+I+G4
	13pcgs123_bi	P7	cox1_codon1	GTR+F+I+G4
	13pcgs123_bi	P8	cox1_codon2	GTR+F+I+G4
	13pcgs123_bi	P9	cox1_codon3	GTR+F+I+G4
	13pcgs123_bi	P10	cox2_codon1	GTR+F+I+G4
	13pcgs123_bi	P11	cox2_codon2; cox3_codon2; cytb_codon2; nad1_codon2; nad4L_codon2	GTR+F+I+G4
	13pcgs123_bi	P12	cox2_codon3	GTR+F+I+G4
	13pcgs123_bi	P13	cox3_codon1	HKY+F+G4
	13pcgs123_bi	P14	cox3_codon3	HKY+F+ASC+G4
	13pcgs123_bi	P15	cytb_codon1	GTR+F+I+G4
	13pcgs123_bi	P16	cytb_codon3	HKY+F+I+G4
	13pcgs123_bi	P17	nad1_codon1	GTR+F+I+G4
	13pcgs123_bi	P18	nad1_codon3	GTR+F+I+G4
	13pcgs123_bi	P19	nad2_codon1	GTR+F+I+G4
	13pcgs123_bi	P20	nad2_codon2	GTR+F+G4
	13pcgs123_bi	P21	nad2_codon3	GTR+F+I+G4
	13pcgs123_bi	P22	nad3_codon1	GTR+F+G4
	13pcgs123_bi	P23	nad3_codon2	GTR+F+G4
	13pcgs123_bi	P24	nad3_codon3	GTR+F+G4
	13pcgs123_bi	P25	nad4L_codon1	GTR+F+I+G4
	13pcgs123_bi	P26	nad4L_codon3	GTR+F+I+G4
	13pcgs123_bi	P27	nad4_codon1	GTR+F+G4
	13pcgs123_bi	P28	nad4_codon2	GTR+F+I+G4
	13pcgs123_bi	P29	nad4_codon3	GTR+F+I+G4
	13pcgs123_bi	P30	nad5_codon1	GTR+F+I+G4
	13pcgs123_bi	P31	nad5_codon2	GTR+F+I+G4
	13pcgs123_bi	P32	nad5_codon3	GTR+F+I+G4
	13pcgs123_bi	P33	nad6_codon1	GTR+F+G4
	13pcgs123_bi	P34	nad6_codon2	GTR+F+G4
	13pcgs123_bi	P35	nad6_codon3	GTR+F+I+G4
	13pcgs123_ml	P1	atp6_codon1; cox2_codon1; cox3_codon1; cytb_codon1; nad1_codon1; nad3_codon1; nad4L_codon1; nad4_codon1; nad5_codon1; nad6_codon1	GTR+F+I+R3
	13pcgs123_ml	P2	atp6_codon2; atp8_codon2; cox2_codon2; cox3_codon2; cytb_codon2; nad1_codon2; nad3_codon2; nad4L_codon2; nad4_codon2	GTR+F+R3
	13pcgs123_ml	P3	atp6_codon3	TN+F+R3
	13pcgs123_ml	P4	atp8_codon1; nad5_codon2; nad6_codon2	TPM3u+F+I+R2
	13pcgs123_ml	P5	atp8_codon3	TN+F+G4
	13pcgs123_ml	P6	cox1_codon1	TN+F+I+R2
	13pcgs123_ml	P7	cox1_codon2	TVM+F+R2
	13pcgs123_ml	P8	cox1_codon3	TN+F+R3
	13pcgs123_ml	P9	cox2_codon3	TN+F+R3
	13pcgs123_ml	P10	cox3_codon3	TPM2u+F+ASC+R2
	13pcgs123_ml	P11	cytb_codon3	TN+F+I+R3
	13pcgs123_ml	P12	nad1_codon3	TIM+F+I+R3
	13pcgs123_ml	P13	nad2_codon1	TIM3+F+G4
	13pcgs123_ml	P14	nad2_codon2	TVM+F+I+R2
	13pcgs123_ml	P15	nad2_codon3	TN+F+R3
	13pcgs123_ml	P16	nad3_codon3	TN+F+ASC+R2
	13pcgs123_ml	P17	nad4L_codon3	TN+F+I+G4
	13pcgs123_ml	P18	nad4_codon3	TIM2+F+I+R2
	13pcgs123_ml	P19	nad5_codon3	TN+F+I+R3
	13pcgs123_ml	P20	nad6_codon3	TIM3+F+I+R2
	13pcgsaa_bi	P1	atp6_AA; nad1_AA	MTREV+F+G4
	13pcgsaa_bi	P2	atp8_AA; nad2_AA; nad3_AA	MTMAM+F+G4
	13pcgsaa_bi	P3	cox1_AA	MTREV+F+I+G4
	13pcgsaa_bi	P4	cox2_AA	MTREV+F+G4
	13pcgsaa_bi	P5	cox3_AA	MTMAM+I+G4
	13pcgsaa_bi	P6	cytb_AA	MTMAM+F+I+G4
	13pcgsaa_bi	P7	nad4L_AA	MTMAM+G4
	13pcgsaa_bi	P8	nad4_AA	MTMAM+F+G4
	13pcgsaa_bi	P9	nad5_AA	MTMAM+F+G4
	13pcgsaa_bi	P10	nad6_AA	MTMAM+G4
	13pcgsaa_ml	P1	atp6_AA	MTZOA+G4
	13pcgsaa_ml	P2	atp8_AA; nad2_AA; nad3_AA; nad4_AA; nad5_AA	MTMET+I+R4
	13pcgsaa_ml	P3	cox1_AA	MTZOA+R2
	13pcgsaa_ml	P4	cox2_AA	MTZOA+G4
	13pcgsaa_ml	P5	cox3_AA	MTZOA+I+G4
	13pcgsaa_ml	P6	cytb_AA	MTZOA+I+R2
	13pcgsaa_ml	P7	nad1_AA	MTZOA+R3
	13pcgsaa_ml	P8	nad4L_AA	MTMET+G4
	13pcgsaa_ml	P9	nad6_AA	MTMET+I+R3
mitogenomes + RNA dataset	573pcgs_np_bi	P1	atp6; mafft; trimAl	GTR+F+G4
	573pcgs_np_bi	P2	atp8; mafft; trimAl	GTR+F+G4
	573pcgs_np_bi	P3	cox1; mafft; trimAl	GTR+F+G4
	573pcgs_np_bi	P4	cox2; mafft; trimAl	HKY+F+G4
	573pcgs_np_bi	P5	cox3; mafft; trimAl	GTR+F+G4
	573pcgs_np_bi	P6	cytb; mafft; trimAl	GTR+F+G4
	573pcgs_np_bi	P7	nad1; mafft; trimAl	HKY+F+I+G4
	573pcgs_np_bi	P8	nad2; mafft; trimAl	GTR+F+G4
	573pcgs_np_bi	P9	nad3; mafft; trimAl	GTR+F+I+G4
	573pcgs_np_bi	P10	nad4L; mafft; trimAl; nad6; mafft; trimAl	GTR+F+I+G4
	573pcgs_np_bi	P11	nad4; mafft; trimAl	GTR+F+I+G4
	573pcgs_np_bi	P12	nad5; mafft; trimAl	GTR+F+I+G4
	573pcgs_np_ml	P1	atp6; mafft; trimAl	TIM+F+I+R3
	573pcgs_np_ml	P2	atp8; mafft; trimAl	TIM3+F+G4
	573pcgs_np_ml	P3	cox1; mafft; trimAl	GTR+F+I+R3
	573pcgs_np_ml	P4	cox2; mafft; trimAl	HKY+F+I+R3
	573pcgs_np_ml	P5	cox3; mafft; trimAl	K3Pu+F+I+R3
	573pcgs_np_ml	P6	cytb; mafft; trimAl	TIM2+F+I+R4
	573pcgs_np_ml	P7	nad1; mafft; trimAl	TIM2+F+I+R4
	573pcgs_np_ml	P8	nad2; mafft; trimAl	GTR+F+I+R3
	573pcgs_np_ml	P9	nad3; mafft; trimAl	HKY+F+I+R3
	573pcgs_np_ml	P10	nad4L; mafft; trimAl; nad6; mafft; trimAl	TIM3+F+I+R3
	573pcgs_np_ml	P11	nad4; mafft; trimAl	K3Pu+F+I+R3
	573pcgs_np_ml	P12	nad5; mafft; trimAl	TIM2+F+I+R3

## Sheet: TableS3
Table S3 The Blast results of mtgenome, COX1 and 16S (Top 10 blast results are shown)
queryAcc	subjectAcc	Organism	Length	identity	alignmentLength	mismatches	gapOpens	qStart	qEnd	sStart	sEnd	evalue	bitScore
NER_004_COX1	PX869896.1	Smaragdia rangiana	15824	100	1548	0	0	1	1548	1	1548	0	2859
NER_004_COX1	KY021066.1	Neritina violacea	15710	86.813	1547	204	0	1	1547	1103	2649	0	1727
NER_004_COX1	MW694828.1	Neritina iris	15618	86.176	1548	214	0	1	1548	1	1548	0	1674
NER_004_COX1	NC_062612.1	Neritina iris	15618	86.176	1548	214	0	1	1548	2723	4270	0	1674
NER_004_COX1	NC_060871.1	Neritina violacea	15618	85.926	1549	216	2	1	1548	1	1548	0	1652
NER_004_COX1	NC_062596.1	Neritina violacea	15618	85.926	1549	216	2	1	1548	1	1548	0	1652
NER_004_COX1	MZ315041.1	Septaria lineata	15697	85.917	1548	218	0	1	1548	2735	4282	0	1652
NER_004_COX1	NC_064130.1	Septaria lineata	15697	85.917	1548	218	0	1	1548	1	1548	0	1652
NER_004_COX1	KU342665.1	Vitta usnea	15574	85.788	1548	220	0	1	1548	1	1548	0	1640
NER_004_COX1	PX869897.1	Neripteron pileolus	15794	85.724	1548	221	0	1	1548	1	1548	0	1635
NER_004_l-rRNA	PX869896.1	Smaragdia rangiana	15824	100	1299	0	0	1	1299	10943	9645	0	2399
NER_004_l-rRNA	FJ977719.1	Puperita pupa	515	93.269	520	26	8	654	1169	1	515	0	758
NER_004_l-rRNA	JX646657.1	Nereina punctulata	529	93.233	532	30	6	648	1176	1	529	0	778
NER_004_l-rRNA	JX646661.1	Vitta usnea	531	92.495	533	35	5	647	1176	1	531	0	758
NER_004_l-rRNA	FJ977718.1	Vitta virginea	491	92.495	493	33	4	678	1169	2	491	0	702
NER_004_l-rRNA	MF687961.1	Clithon sowerbianum	531	92.322	534	37	3	645	1177	1	531	0	756
NER_004_l-rRNA	MK628559.1	Vitta meleagris	651	92.32	651	38	11	650	1294	1	645	0	915
NER_004_l-rRNA	MK628557.1	Vitta meleagris	651	92.308	650	40	9	650	1294	1	645	0	915
NER_004_l-rRNA	MK628556.1	Vitta meleagris	651	92.308	650	40	9	650	1294	1	645	0	915
NER_004_l-rRNA	MF687960.1	Clithon oualaniense	496	92.2	500	33	5	678	1175	1	496	0	702
NER_004_mt	PX869896.1	Smaragdia rangiana	15824	100	15824	0	0	1	15824	1	15824	0	29222
NER_004_mt	NC_046596.1	Mammilla kurodai	15309	93.023	43	2	1	9525	9567	6129	6088	0.003	62.1
NER_004_mt	MN596871.1	Mammilla mammata	15300	93.023	43	2	1	9525	9567	6129	6088	0.003	62.1
NER_004_mt	OZ222382.2	Naticarius stercusmuscarum	17077	91.304	46	3	1	9522	9567	6423	6467	0.003	62.1
NER_004_mt	LC215335.1	Neritina pulligera	1276	85.188	1276	189	0	39	1314	1	1276	0	1310
NER_004_mt	KU342665.1	Vitta usnea	15574	83.355	12550	1960	104	1	12469	1	12502	0	11483
NER_004_mt	MT628587.1	Theodoxus fluviatilis	15667	83.168	3220	530	9	1	3210	12450	15667	0	2933
NER_004_mt	NC_068076.1	Clithon oualaniense	15712	83.017	12536	1994	118	1	12469	1	12468	0	11230
NER_004_mt	MT568501.1	Clithon oualaniense	15706	83.002	12537	1994	120	1	12469	1	12468	0	11219
NER_004_mt	MZ315041.1	Septaria lineata	15697	82.992	12435	1974	110	1	12344	2735	15119	0	11116
NER_037_COX1	PX869897.1	Neripteron pileolus	15794	100	1548	0	0	1	1548	1	1548	0	2859
NER_037_COX1	NC_060871.1	Neritina violacea	15618	99.612	1548	6	0	1	1548	1	1548	0	2826
NER_037_COX1	NC_062596.1	Neritina violacea	15618	99.612	1548	6	0	1	1548	1	1548	0	2826
NER_037_COX1	OQ421468.1	Neritina violacea	675	99.407	674	4	0	25	698	1	674	0	1223
NER_037_COX1	MH938691.1	Neritina violacea	682	99.267	682	5	0	25	706	1	682	0	1232
NER_037_COX1	KY021066.1	Neritina violacea	15710	92.372	1547	118	0	1	1547	1103	2649	0	2204
NER_037_COX1	DQ060926.1	Neritina violacea	889	92.342	888	68	0	66	953	1	888	0	1264
NER_037_COX1	MZ315041.1	Septaria lineata	15697	90.633	1548	145	0	1	1548	2735	4282	0	2056
NER_037_COX1	NC_064130.1	Septaria lineata	15697	90.633	1548	145	0	1	1548	1	1548	0	2056
NER_037_COX1	MW694828.1	Neritina iris	15618	89.406	1548	164	0	1	1548	1	1548	0	1951
NER_037_l-rRNA	PX869897.1	Neripteron pileolus	15794	100	1299	0	0	1	1299	10949	9651	0	2399
NER_037_l-rRNA	MH997920.1	Neritina violacea	532	100	532	0	0	647	1178	1	532	0	983
NER_037_l-rRNA	NC_060871.1	Neritina violacea	15618	99.923	1299	1	0	1	1299	10949	9651	0	2394
NER_037_l-rRNA	NC_062596.1	Neritina violacea	15618	99.923	1299	1	0	1	1299	10949	9651	0	2394
NER_037_l-rRNA	MF687981.1	Neritina violacea	545	96.507	544	19	0	646	1189	1	544	0	900
NER_037_l-rRNA	MF687982.1	Neritina violacea	545	96.154	546	17	4	646	1189	1	544	0	889
NER_037_l-rRNA	MN650319.1	Neritina schlaeflii	516	95.745	517	18	3	654	1167	1	516	0	830
NER_037_l-rRNA	AY771229.1	Septaria sanguisuga	513	95.136	514	24	1	654	1167	1	513	0	809
NER_037_l-rRNA	MF687962.1	Clithon sowerbianum	531	94.403	536	23	7	645	1178	1	531	0	817
NER_037_l-rRNA	MF959003.1	Clithon cf. reticularis AVK-2018	512	94.38	516	25	2	653	1168	1	512	0	789
NER_037_mt	PX869897.1	Neripteron pileolus	15794	100	15794	0	0	1	15794	1	15794	0	29167
NER_037_mt	PX869897.1	Neripteron pileolus	15794	100	91	0	0	12894	12984	12756	12846	1.86e-35	169
NER_037_mt	PX869897.1	Neripteron pileolus	15794	100	91	0	0	12756	12846	12894	12984	1.86e-35	169
NER_037_mt	PX869897.1	Neripteron pileolus	15794	100	34	0	0	12951	12984	12615	12648	0.001	63.9
NER_037_mt	PX869897.1	Neripteron pileolus	15794	100	34	0	0	12615	12648	12951	12984	0.001	63.9
NER_037_mt	NC_060871.1	Neritina violacea	15618	99.436	12760	60	3	1	12749	1	12759	0	23154
NER_037_mt	NC_062596.1	Neritina violacea	15618	99.436	12760	60	3	1	12749	1	12759	0	23154
NER_037_mt	NC_060871.1	Neritina violacea	15618	99.114	2935	26	0	12860	15794	12684	15618	0	5276
NER_037_mt	NC_062596.1	Neritina violacea	15618	99.114	2935	26	0	12860	15794	12684	15618	0	5276
NER_037_mt	MZ315041.1	Septaria lineata	15697	93.103	58	3	1	12986	13042	15638	15695	6.92e-10	84.2
NER_038_COX1	PX869898.1	Vittina cumingiana	15681	100	1548	0	0	1	1548	1	1548	0	2859
NER_038_COX1	KU342665.1	Vitta usnea	15574	90.891	1548	141	0	1	1548	1	1548	0	2078
NER_038_COX1	KY021066.1	Neritina violacea	15710	89.508	1544	162	0	1	1544	1103	2646	0	1954
NER_038_COX1	MW694828.1	Neritina iris	15618	89.341	1548	165	0	1	1548	1	1548	0	1945
NER_038_COX1	NC_062612.1	Neritina iris	15618	89.341	1548	165	0	1	1548	2723	4270	0	1945
NER_038_COX1	NC_062613.1	Clithon squarrosum	15905	89.09	1549	167	2	1	1548	2728	4275	0	1923
NER_038_COX1	MW694827.1	Clithon squarrosum	15905	89.09	1549	167	2	1	1548	1	1548	0	1923
NER_038_COX1	MT568501.1	Clithon oualaniense	15706	88.76	1548	174	0	1	1548	1	1548	0	1895
NER_038_COX1	NC_060871.1	Neritina violacea	15618	88.63	1548	176	0	1	1548	1	1548	0	1884
NER_038_COX1	NC_062596.1	Neritina violacea	15618	88.63	1548	176	0	1	1548	1	1548	0	1884
NER_038_l-rRNA	PX869898.1	Vittina cumingiana	15681	100	1300	0	0	1	1300	10954	9655	0	2401
NER_038_l-rRNA	MK755159.1	Vittina natalensis	513	97.466	513	13	0	654	1166	1	513	0	876
NER_038_l-rRNA	MK755007.1	Neritina gagates	513	95.712	513	22	0	654	1166	1	513	0	826
NER_038_l-rRNA	AY771225.1	Neritina canalis	513	94.961	516	20	5	654	1166	1	513	0	804
NER_038_l-rRNA	AY771229.1	Septaria sanguisuga	513	94.757	515	23	4	654	1166	1	513	0	798
NER_038_l-rRNA	LC215348.1	Neritina pulligera	503	94.643	504	25	2	654	1156	1	503	0	780
NER_038_l-rRNA	MK628557.1	Vitta meleagris	651	94.393	642	34	2	650	1290	1	641	0	985
NER_038_l-rRNA	MK628556.1	Vitta meleagris	651	94.393	642	34	2	650	1290	1	641	0	985
NER_038_l-rRNA	MK755009.1	Neritina canalis	514	94.369	515	26	3	654	1166	1	514	0	787
NER_038_l-rRNA	MK628559.1	Vitta meleagris	651	94.237	642	35	2	650	1290	1	641	0	979
NER_038_mt	PX869898.1	Vittina cumingiana	15681	100	15681	0	0	1	15681	1	15681	0	28958
NER_038_mt	PX869898.1	Vittina cumingiana	15681	100	50	0	0	12829	12878	12655	12704	1.14e-12	93.5
NER_038_mt	PX869898.1	Vittina cumingiana	15681	100	50	0	0	12655	12704	12829	12878	1.14e-12	93.5
NER_038_mt	NC_046704.1	Cryptonatica janthostoma	15235	88.679	53	4	2	9526	9577	6132	6081	0.000895	63.9
NER_038_mt	NC_046598.1	Cryptonatica andoi	15302	88.679	53	4	2	9526	9577	6132	6081	0.000895	63.9
NER_038_mt	LC215335.1	Neritina pulligera	1276	88.157	1275	151	0	39	1313	1	1275	0	1519
NER_038_mt	NC_013833.1	Tricula hortensis	15179	87.879	66	4	3	9534	9599	6082	6021	4.14e-07	75
NER_038_mt	KU342665.1	Vitta usnea	15574	86.658	12524	1612	44	1	12486	1	12503	0	13815
NER_038_mt	OR661779.1	Oncomelania hupensis	15186	85.915	71	8	2	9515	9584	6100	6031	4.14e-07	75
NER_038_mt	OR661792.1	Oncomelania hupensis	15185	85.915	71	8	2	9515	9584	6099	6030	4.14e-07	75

## Sheet: TableS4
Table S4 Codon numbers and relative synonymous codon usage (RSCU) of 13 PCGs in three mitogenomes
NER004
Codon	Count	RSCU	Codon	Count	RSCU	Codon	Count	RSCU	Codon	Count	RSCU
UUU(F)	211	1.43	UCU(S)	113	2.61	UAU(Y)	82	1.26	UGU(C)	39	1.42
UUC(F)	85	0.57	UCC(S)	35	0.81	UAC(Y)	48	0.74	UGC(C)	16	0.58
UUA(L)	181	1.83	UCA(S)	58	1.34	UAA(*)	9	1.8	UGA(W)	88	1.53
UUG(L)	105	1.06	UCG(S)	23	0.53	UAG(*)	1	0.2	UGG(W)	27	0.47
CUU(L)	122	1.23	CCU(P)	74	2	CAU(H)	36	0.89	CGU(R)	15	0.95
CUC(L)	31	0.31	CCC(P)	33	0.89	CAC(H)	45	1.11	CGC(R)	1	0.06
CUA(L)	105	1.06	CCA(P)	33	0.89	CAA(Q)	49	1.32	CGA(R)	34	2.16
CUG(L)	49	0.5	CCG(P)	8	0.22	CAG(Q)	25	0.68	CGG(R)	13	0.83
AUU(I)	220	1.57	ACU(T)	94	1.88	AAU(N)	67	1.09	AGU(S)	31	0.72
AUC(I)	61	0.43	ACC(T)	35	0.7	AAC(N)	56	0.91	AGC(S)	33	0.76
AUA(M)	78	0.99	ACA(T)	51	1.02	AAA(K)	51	1.23	AGA(S)	32	0.74
AUG(M)	79	1.01	ACG(T)	20	0.4	AAG(K)	32	0.77	AGG(S)	21	0.49
GUU(V)	113	1.56	GCU(A)	127	1.85	GAU(D)	47	1.15	GGU(G)	78	1.18
GUC(V)	27	0.37	GCC(A)	61	0.89	GAC(D)	35	0.85	GGC(G)	23	0.35
GUA(V)	99	1.37	GCA(A)	62	0.91	GAA(E)	58	1.26	GGA(G)	97	1.46
GUG(V)	50	0.69	GCG(A)	24	0.35	GAG(E)	34	0.74	GGG(G)	67	1.01
NER037
Codon	Count	RSCU	Codon	Count	RSCU	Codon	Count	RSCU	Codon	Count	RSCU
UUU(F)	226	1.54	UCU(S)	110	2.55	UAU(Y)	93	1.38	UGU(C)	44	1.54
UUC(F)	67	0.46	UCC(S)	29	0.67	UAC(Y)	42	0.62	UGC(C)	13	0.46
UUA(L)	234	2.38	UCA(S)	79	1.83	UAA(*)	9	1.8	UGA(W)	96	1.66
UUG(L)	81	0.83	UCG(S)	11	0.26	UAG(*)	1	0.2	UGG(W)	20	0.34
CUU(L)	114	1.16	CCU(P)	61	1.66	CAU(H)	52	1.32	CGU(R)	13	0.81
CUC(L)	19	0.19	CCC(P)	13	0.35	CAC(H)	27	0.68	CGC(R)	0	0
CUA(L)	121	1.23	CCA(P)	71	1.93	CAA(Q)	60	1.67	CGA(R)	43	2.69
CUG(L)	20	0.2	CCG(P)	2	0.05	CAG(Q)	12	0.33	CGG(R)	8	0.5
AUU(I)	233	1.65	ACU(T)	92	1.83	AAU(N)	91	1.41	AGU(S)	51	1.18
AUC(I)	49	0.35	ACC(T)	22	0.44	AAC(N)	38	0.59	AGC(S)	23	0.53
AUA(M)	106	1.26	ACA(T)	79	1.57	AAA(K)	64	1.52	AGA(S)	38	0.88
AUG(M)	62	0.74	ACG(T)	8	0.16	AAG(K)	20	0.48	AGG(S)	4	0.09
GUU(V)	120	1.7	GCU(A)	127	1.93	GAU(D)	58	1.49	GGU(G)	105	1.57
GUC(V)	25	0.35	GCC(A)	40	0.61	GAC(D)	20	0.51	GGC(G)	32	0.48
GUA(V)	105	1.48	GCA(A)	87	1.32	GAA(E)	70	1.47	GGA(G)	81	1.21
GUG(V)	33	0.47	GCG(A)	9	0.14	GAG(E)	25	0.53	GGG(G)	49	0.73
NER038
Codon	Count	RSCU	Codon	Count	RSCU	Codon	Count	RSCU	Codon	Count	RSCU
UUU(F)	205	1.38	UCU(S)	95	2.18	UAU(Y)	78	1.21	UGU(C)	37	1.3
UUC(F)	92	0.62	UCC(S)	44	1.01	UAC(Y)	51	0.79	UGC(C)	20	0.7
UUA(L)	203	2.04	UCA(S)	69	1.59	UAA(*)	9	1.8	UGA(W)	87	1.5
UUG(L)	97	0.97	UCG(S)	21	0.48	UAG(*)	1	0.2	UGG(W)	29	0.5
CUU(L)	106	1.07	CCU(P)	66	1.81	CAU(H)	46	1.16	CGU(R)	21	1.31
CUC(L)	34	0.34	CCC(P)	17	0.47	CAC(H)	33	0.84	CGC(R)	6	0.38
CUA(L)	115	1.16	CCA(P)	56	1.53	CAA(Q)	51	1.42	CGA(R)	27	1.69
CUG(L)	42	0.42	CCG(P)	7	0.19	CAG(Q)	21	0.58	CGG(R)	10	0.62
AUU(I)	205	1.47	ACU(T)	83	1.75	AAU(N)	76	1.19	AGU(S)	44	1.01
AUC(I)	73	0.53	ACC(T)	34	0.72	AAC(N)	52	0.81	AGC(S)	33	0.76
AUA(M)	77	0.97	ACA(T)	54	1.14	AAA(K)	55	1.31	AGA(S)	26	0.6
AUG(M)	81	1.03	ACG(T)	19	0.4	AAG(K)	29	0.69	AGG(S)	16	0.37
GUU(V)	120	1.62	GCU(A)	115	1.72	GAU(D)	48	1.23	GGU(G)	78	1.18
GUC(V)	38	0.51	GCC(A)	52	0.78	GAC(D)	30	0.77	GGC(G)	36	0.54
GUA(V)	103	1.39	GCA(A)	79	1.18	GAA(E)	69	1.44	GGA(G)	89	1.34
GUG(V)	36	0.48	GCG(A)	22	0.33	GAG(E)	27	0.56	GGG(G)	62	0.94
